# Supplementary material for: Genetic and clinical variables act synergistically to impact neurodevelopmental outcomes in children with single ventricle heart disease
Source: Commun Med (Lond). 2023 Sep 27;3:127. doi: 10.1038/s43856-023-00361-2 (PMC10533527; doi:10.1038/s43856-023-00361-2)
Supplement: Supplementary file 4 — Supplemental data 1 [file 43856_2023_361_MOESM4_ESM.xlsx]

## Sheet: Figure1
MDI_Score	PDI_Score	ZLEN
50	50	2.81
50	50	-0.54
50	50	-7.02
51	50	-1.49
53	50	-1.1
53	50	-1.57
54	50	-0.86
54	50	-6.01
55	50	-2.79
58	50	-3.17
58	50	-1.75
58	50	1.38
58	50	-3.46
59	50	-4.04
61	50	-0.94
63	50	-0.98
65	50	-2.4
66	50	-2.33
68	50	-2.46
68	50	-2.55
68	50	-0.63
70	50	-2.98
71	50	-0.45
71	50	-2.15
73	50	-1.58
74	50	-1.96
76	50	-0.39
82	50	-1.38
82	50	-4.64
82	50	-2.53
84	50	-0.88
84	50	-1.3
89	50	-2.27
93	50	-2.13
93	50	-3.6
55	51	-1.86
97	51	-1.03
86	52	-1.95
93	52	-0.84
106	52	-1.25
59	53	-1.86
71	53	-2.67
80	53	-3.63
82	53	-1.97
82	53	-0.58
89	53	-1.62
92	53	-2.02
63	54	-1.24
87	54	-1.62
96	54	-0.75
80	55	NA
82	55	-0.34
103	55	-3.03
63	56	-2.56
77	56	-2.6
93	56	-0.74
97	56	-1.55
101	56	-0.8
101	56	-1.26
68	57	NA
84	57	-2.97
85	57	-2.62
85	57	-2.36
87	57	-4.05
90	57	-1.75
93	57	-0.24
95	57	-3.38
99	57	0
102	57	-3.68
82	60	-0.2
93	60	-1.64
96	60	-1.28
99	60	-1.1
103	60	-1.64
106	60	0.41
95	61	-2.27
101	61	-1.42
50	63	-0.38
67	63	0.48
84	63	-2.35
84	63	1.15
89	63	-1.74
92	63	-3.62
97	63	-2.06
99	63	-1.32
69	64	0.49
82	64	1.96
101	64	-2.45
122	64	-0.77
52	65	-3.04
81	65	-1.88
83	65	-1.49
93	65	-1.08
99	65	-0.89
68	66	-2.01
73	66	-0.21
80	66	-3.51
86	66	0.28
92	66	-0.85
105	66	-1.84
84	68	-2.02
89	68	-2.53
95	68	-1.31
97	68	-0.99
77	69	-0.58
80	70	-2.08
82	70	0.08
88	70	-0.93
89	70	-0.62
94	70	-1.27
101	70	-1.42
103	70	-0.34
112	70	-0.61
132	70	0.58
73	72	-2.39
73	72	1.21
77	72	-1.15
82	72	-0.85
84	72	-0.45
91	72	-0.74
93	72	-0.62
93	72	-0.58
95	72	-1.11
95	72	-0.74
95	72	-0.96
106	72	0.87
110	72	-0.08
99	73	-1.55
84	74	-1.63
84	74	-2.69
84	74	-1.59
96	74	0.19
97	74	-0.35
97	74	-4.32
101	74	-0.27
101	74	1.41
103	74	-0.01
103	74	-1.16
103	74	-1.85
67	76	-0.49
71	76	-0.13
73	76	-1.74
80	76	-1.19
82	76	0.23
101	76	-1.77
106	76	-3.04
106	76	-0.81
116	76	-2
86	77	-3.11
99	77	0.28
70	78	-2.05
71	78	-1.12
89	78	-0.99
92	78	-2.47
92	78	-0.95
92	78	-0.95
94	78	-1.24
96	78	-0.05
97	78	-0.03
97	78	-1.68
99	78	-2.36
99	78	-0.95
109	78	-1.19
112	78	0.34
94	79	1.37
67	81	-0.7
95	81	NA
96	81	-1.45
89	82	0.56
94	82	-0.86
94	82	-1.25
94	82	-1.23
99	82	1.5
103	82	-0.84
103	82	-1.63
116	82	-0.87
97	84	-0.32
99	84	-0.59
99	84	-1.49
106	84	-0.19
114	84	1.68
109	85	-0.01
113	85	0.43
119	85	-1.62
94	86	-1.45
107	86	-2.62
73	88	-0.72
82	88	-1.27
99	88	-0.02
108	88	-0.18
112	88	-0.22
118	88	0.23
90	89	-0.44
109	89	-1.02
78	90	-0.75
89	90	-0.9
94	90	-1.86
96	90	-1.28
97	90	-3.71
101	90	-0.3
101	90	-0.37
103	90	-1.37
103	90	0.55
103	90	0.1
103	90	-1.35
109	90	-0.41
107	91	-1.51
61	92	-0.87
73	92	-2.04
82	92	1.68
82	92	-0.77
95	92	2.57
97	92	-0.1
97	92	0.44
99	92	-2.65
99	92	-1.16
101	92	-2.17
101	92	-0.55
103	92	0.65
106	92	-0.07
112	92	-1.29
112	92	-0.19
112	92	-2.03
109	93	-2.16
86	94	-1.05
86	94	0.06
89	94	0.55
99	94	-0.96
103	94	-0.25
105	94	-1.65
105	94	-1.4
105	94	-1.69
112	94	-1.5
93	96	1.52
97	96	0.27
97	96	0.27
101	96	-0.82
101	96	-0.01
106	96	0.63
108	96	0.75
108	96	-2.54
108	96	0.81
108	96	-0.09
118	96	2.31
120	96	-2.08
96	97	-0.28
97	97	-0.51
94	98	-0.34
97	98	-0.83
98	98	1.72
100	98	-1.01
101	98	-1.26
112	98	-1.14
87	99	-0.88
80	100	1.72
93	100	0.01
97	100	1.89
103	100	-2.96
106	100	0.31
110	100	-1.07
99	101	-2.98
103	101	1.42
109	101	0.41
109	101	-0.04
109	101	0.41
80	102	1.42
89	102	-2.6
89	102	-2.64
103	102	-0.93
105	102	-4.33
109	102	-1.37
109	102	-1.72
109	102	-1.18
109	102	-1.39
112	102	0.07
112	102	-0.54
99	104	-0.63
106	104	-1.36
108	104	-1.26
95	105	-2
101	106	1.24
105	106	-0.71
112	106	-2.34
118	106	0.19
95	108	-0.41
97	108	1.13
106	108	0.03
110	108	-0.8
103	109	0.52
103	110	-1.89
105	110	-0.13
112	110	-0.67
112	110	-0.67
114	110	-0.4
97	112	0.26
106	112	-1.58
110	112	-0.27
107	114	-1.37
114	114	-1.27
105	117	-0.5
105	117	-0.4
96	120	-0.19
110	120	-1.53
110	120	-1.61

## Sheet: Figure2_A
Pathogenic	MDI_Score	PDI_Score	ZLEN
yes	50	50	2.81
yes	50	50	-0.54
no	50	50	-7.02
no	51	50	-1.49
no	53	50	-1.1
no	53	50	-1.57
yes	54	50	-0.86
no	54	50	-6.01
no	55	50	-2.79
no	58	50	-3.17
yes	58	50	-1.75
yes	58	50	1.38
yes	58	50	-3.46
no	59	50	-4.04
no	61	50	-0.94
yes	63	50	-0.98
yes	65	50	-2.4
yes	66	50	-2.33
no	68	50	-2.46
no	68	50	-2.55
yes	68	50	-0.63
no	70	50	-2.98
no	71	50	-0.45
no	71	50	-2.15
yes	73	50	-1.58
no	74	50	-1.96
yes	76	50	-0.39
no	82	50	-1.38
yes	82	50	-4.64
no	82	50	-2.53
yes	84	50	-0.88
yes	84	50	-1.3
yes	89	50	-2.27
no	93	50	-2.13
yes	93	50	-3.6
yes	55	51	-1.86
no	97	51	-1.03
no	86	52	-1.95
yes	93	52	-0.84
yes	106	52	-1.25
yes	59	53	-1.86
no	71	53	-2.67
no	80	53	-3.63
yes	82	53	-1.97
no	82	53	-0.58
no	89	53	-1.62
no	92	53	-2.02
no	63	54	-1.24
yes	87	54	-1.62
yes	96	54	-0.75
no	80	55	NA
yes	82	55	-0.34
yes	103	55	-3.03
yes	63	56	-2.56
yes	77	56	-2.6
no	93	56	-0.74
no	97	56	-1.55
yes	101	56	-0.8
no	101	56	-1.26
yes	68	57	NA
yes	84	57	-2.97
yes	85	57	-2.62
no	85	57	-2.36
yes	87	57	-4.05
no	90	57	-1.75
yes	93	57	-0.24
yes	95	57	-3.38
no	99	57	0
no	102	57	-3.68
yes	82	60	-0.2
yes	93	60	-1.64
no	96	60	-1.28
yes	99	60	-1.1
no	103	60	-1.64
yes	106	60	0.41
no	95	61	-2.27
no	101	61	-1.42
yes	50	63	-0.38
yes	67	63	0.48
yes	84	63	-2.35
no	84	63	1.15
yes	89	63	-1.74
no	92	63	-3.62
yes	97	63	-2.06
yes	99	63	-1.32
no	69	64	0.49
yes	82	64	1.96
yes	101	64	-2.45
no	122	64	-0.77
yes	52	65	-3.04
no	81	65	-1.88
no	83	65	-1.49
yes	93	65	-1.08
yes	99	65	-0.89
yes	68	66	-2.01
no	73	66	-0.21
yes	80	66	-3.51
no	86	66	0.28
no	92	66	-0.85
yes	105	66	-1.84
no	84	68	-2.02
yes	89	68	-2.53
yes	95	68	-1.31
no	97	68	-0.99
yes	77	69	-0.58
no	80	70	-2.08
no	82	70	0.08
no	88	70	-0.93
no	89	70	-0.62
no	94	70	-1.27
yes	101	70	-1.42
no	103	70	-0.34
no	112	70	-0.61
no	132	70	0.58
yes	73	72	-2.39
yes	73	72	1.21
yes	77	72	-1.15
yes	82	72	-0.85
no	84	72	-0.45
no	91	72	-0.74
yes	93	72	-0.62
yes	93	72	-0.58
yes	95	72	-1.11
no	95	72	-0.74
no	95	72	-0.96
yes	106	72	0.87
no	110	72	-0.08
no	99	73	-1.55
no	84	74	-1.63
no	84	74	-2.69
no	84	74	-1.59
yes	96	74	0.19
yes	97	74	-0.35
yes	97	74	-4.32
yes	101	74	-0.27
no	101	74	1.41
yes	103	74	-0.01
yes	103	74	-1.16
no	103	74	-1.85
yes	67	76	-0.49
no	71	76	-0.13
yes	73	76	-1.74
yes	80	76	-1.19
no	82	76	0.23
no	101	76	-1.77
yes	106	76	-3.04
no	106	76	-0.81
no	116	76	-2
yes	86	77	-3.11
yes	99	77	0.28
no	70	78	-2.05
yes	71	78	-1.12
no	89	78	-0.99
no	92	78	-2.47
no	92	78	-0.95
no	92	78	-0.95
yes	94	78	-1.24
yes	96	78	-0.05
no	97	78	-0.03
yes	97	78	-1.68
yes	99	78	-2.36
yes	99	78	-0.95
no	109	78	-1.19
yes	112	78	0.34
no	94	79	1.37
no	67	81	-0.7
no	95	81	NA
yes	96	81	-1.45
no	89	82	0.56
yes	94	82	-0.86
yes	94	82	-1.25
yes	94	82	-1.23
yes	99	82	1.5
yes	103	82	-0.84
no	103	82	-1.63
no	116	82	-0.87
yes	97	84	-0.32
yes	99	84	-0.59
no	99	84	-1.49
no	106	84	-0.19
no	114	84	1.68
yes	109	85	-0.01
yes	113	85	0.43
no	119	85	-1.62
no	94	86	-1.45
yes	107	86	-2.62
no	73	88	-0.72
yes	82	88	-1.27
yes	99	88	-0.02
no	108	88	-0.18
no	112	88	-0.22
no	118	88	0.23
yes	90	89	-0.44
yes	109	89	-1.02
no	78	90	-0.75
no	89	90	-0.9
no	94	90	-1.86
no	96	90	-1.28
no	97	90	-3.71
no	101	90	-0.3
yes	101	90	-0.37
no	103	90	-1.37
yes	103	90	0.55
no	103	90	0.1
no	103	90	-1.35
yes	109	90	-0.41
no	107	91	-1.51
yes	61	92	-0.87
no	73	92	-2.04
no	82	92	1.68
yes	82	92	-0.77
no	95	92	2.57
no	97	92	-0.1
no	97	92	0.44
no	99	92	-2.65
no	99	92	-1.16
yes	101	92	-2.17
no	101	92	-0.55
no	103	92	0.65
no	106	92	-0.07
no	112	92	-1.29
yes	112	92	-0.19
no	112	92	-2.03
no	109	93	-2.16
no	86	94	-1.05
yes	86	94	0.06
yes	89	94	0.55
yes	99	94	-0.96
no	103	94	-0.25
no	105	94	-1.65
no	105	94	-1.4
no	105	94	-1.69
no	112	94	-1.5
no	93	96	1.52
no	97	96	0.27
no	97	96	0.27
no	101	96	-0.82
yes	101	96	-0.01
no	106	96	0.63
no	108	96	0.75
no	108	96	-2.54
no	108	96	0.81
yes	108	96	-0.09
yes	118	96	2.31
yes	120	96	-2.08
no	96	97	-0.28
yes	97	97	-0.51
yes	94	98	-0.34
no	97	98	-0.83
no	98	98	1.72
yes	100	98	-1.01
yes	101	98	-1.26
no	112	98	-1.14
no	87	99	-0.88
yes	80	100	1.72
yes	93	100	0.01
no	97	100	1.89
yes	103	100	-2.96
no	106	100	0.31
no	110	100	-1.07
no	99	101	-2.98
yes	103	101	1.42
no	109	101	0.41
no	109	101	-0.04
no	109	101	0.41
yes	80	102	1.42
no	89	102	-2.6
no	89	102	-2.64
no	103	102	-0.93
yes	105	102	-4.33
no	109	102	-1.37
yes	109	102	-1.72
no	109	102	-1.18
no	109	102	-1.39
no	112	102	0.07
no	112	102	-0.54
yes	99	104	-0.63
yes	106	104	-1.36
yes	108	104	-1.26
no	95	105	-2
yes	101	106	1.24
yes	105	106	-0.71
no	112	106	-2.34
yes	118	106	0.19
no	95	108	-0.41
no	97	108	1.13
no	106	108	0.03
no	110	108	-0.8
no	103	109	0.52
no	103	110	-1.89
no	105	110	-0.13
yes	112	110	-0.67
yes	112	110	-0.67
no	114	110	-0.4
yes	97	112	0.26
no	106	112	-1.58
no	110	112	-0.27
no	107	114	-1.37
yes	114	114	-1.27
no	105	117	-0.5
no	105	117	-0.4
yes	96	120	-0.19
yes	110	120	-1.53
yes	110	120	-1.61
0

## Sheet: Figure2_B
syndromic	MDISCORE	PDISCORE	ZLEN
yes	95	57	-3.38
yes	101	64	-2.45
no	106	96	0.63
no	92	53	-2.02
no	97	78	-0.03
no	82	76	0.23
no	93	50	-2.13
no	99	84	-0.59
no	97	68	-0.99
no	101	96	-0.82
yes	84	63	-2.35
no	73	72	-2.39
no	94	82	-0.86
no	106	108	0.03
no	108	88	-0.18
yes	97	96	0.27
no	96	120	-0.19
yes	82	72	-0.85
no	97	108	1.13
yes	101	92	-0.55
no	116	82	-0.87
no	70	78	-2.05
no	99	104	-0.63
no	95	61	-2.27
no	112	92	-1.29
no	109	101	0.41
no	99	84	-1.49
yes	109	89	-1.02
no	112	106	-2.34
no	67	81	-0.7
no	91	72	-0.74
no	68	50	-2.46
no	82	50	-1.38
no	109	102	-1.37
yes	84	72	-0.45
no	106	84	-0.19
no	53	50	-1.1
no	97	51	-1.03
no	93	50	-3.6
yes	112	94	-1.5
yes	116	76	-2
no	109	78	-1.19
no	92	78	-2.47
no	103	92	0.65
no	81	65	-1.88
yes	103	90	-1.37
no	112	98	-1.14
no	95	72	-1.11
no	105	117	-0.5
no	103	109	0.52
no	84	74	-1.63
no	86	94	-1.05
no	96	90	-1.28
no	97	100	1.89
no	94	98	-0.34
yes	99	57	0
no	97	74	-4.32
yes	105	94	-1.65
no	95	105	-2
no	98	98	1.72
no	107	114	-1.37
yes	96	60	-1.28
no	95	72	-0.74
no	122	64	-0.77
no	97	98	-0.83
no	108	96	0.75
no	118	96	2.31
no	92	78	-0.95
no	105	110	-0.13
no	94	86	-1.45
yes	89	78	-0.99
no	103	60	-1.64
no	132	70	0.58
no	89	53	-1.62
no	58	50	-3.17
no	112	102	0.07
no	106	92	-0.07
no	71	53	-2.67
no	89	102	-2.6
yes	106	112	-1.58
no	63	54	-1.24
yes	94	70	-1.27
no	86	66	0.28
no	110	72	-0.08
no	86	52	-1.95
no	59	50	-4.04
no	103	102	-0.93
no	101	90	-0.3
no	103	70	-0.34
no	101	74	1.41
no	82	53	-1.97
no	80	76	-1.19
no	114	84	1.68
no	61	92	-0.87
no	53	50	-1.57
no	84	74	-2.69
no	80	55	NA
no	110	112	-0.27
yes	80	53	-3.63
yes	55	50	-2.79
no	112	70	-0.61
no	101	76	-1.77
no	103	94	-0.25
no	54	50	-6.01
no	70	50	-2.98
no	63	50	-0.98
no	102	57	-3.68
no	112	92	-2.03
no	68	50	-2.55
no	89	90	-0.9
no	109	85	-0.01
no	71	50	-0.45
no	58	50	1.38
no	71	76	-0.13
no	82	92	1.68
no	89	63	-1.74
no	73	88	-0.72
no	108	96	-2.54
no	95	92	2.57
no	112	88	-0.22
no	105	94	-1.4
no	97	56	-1.55
no	84	68	-2.02
no	105	117	-0.4
no	109	101	-0.04
no	89	102	-2.64
no	95	72	-0.96
no	97	92	-0.1
no	92	63	-3.62
no	61	50	-0.94
no	99	92	-2.65
no	97	92	0.44
no	69	64	0.49
no	108	96	0.81
no	90	57	-1.75
no	93	100	0.01
no	110	100	-1.07
no	103	90	0.1
yes	58	50	-3.46
yes	74	50	-1.96
no	84	74	-1.59
no	82	70	0.08
no	87	99	-0.88
no	80	70	-2.08
yes	118	88	0.23
no	78	90	-0.75
no	100	98	-1.01
no	95	81	NA
yes	92	78	-0.95
no	105	94	-1.69
no	97	96	0.27
no	109	102	-1.18
no	94	79	1.37
no	83	65	-1.49
no	92	66	-0.85
no	93	96	1.52
no	99	73	-1.55
no	95	108	-0.41
no	103	90	-1.35
no	108	96	-0.09
no	87	57	-4.05
no	114	110	-0.4
no	109	93	-2.16
yes	68	50	-0.63
no	51	50	-1.49
no	99	101	-2.98
no	99	92	-1.16
no	82	50	-2.53
no	71	50	-2.15
yes	73	92	-2.04
no	93	60	-1.64
no	96	97	-0.28
no	106	72	0.87
no	110	108	-0.8
no	89	70	-0.62
no	77	72	-1.15
no	112	102	-0.54
yes	119	85	-1.62
no	103	74	-1.85
no	89	82	0.56
yes	101	61	-1.42
no	88	70	-0.93
yes	107	91	-1.51
yes	73	66	-0.21
no	82	53	-0.58
no	93	56	-0.74
no	97	90	-3.71
no	101	56	-1.26
no	109	101	0.41
no	106	100	0.31
no	103	110	-1.89
yes	50	50	-7.02
no	85	57	-2.36
no	84	63	1.15
no	109	102	-1.39
no	106	76	-0.81
no	94	90	-1.86
no	103	82	-1.63

## Sheet: Figure3_A
MDI	PDI	LAZ	Sex	Syndromic	dGV
NA	NA	NA	0	1	0
1	0	0	0	0	0
1	0	0	0	0	0
1	1	1	0	1	1
1	0	0	1	1	1
1	1	1	0	1	1
1	1	0	0	1	0
1	1	1	0	1	1
NA	NA	NA	0	1	1
1	0	1	0	1	0
1	1	1	0	1	0
1	0	0	1	1	1
1	1	1	0	0	0
1	0	1	1	1	1
1	1	1	0	1	1
1	1	0	0	1	0
1	1	1	0	1	0
1	0	0	0	0	0
1	1	1	0	1	0
NA	NA	NA	0	1	1
1	1	0	0	0	0
1	0	1	0	1	0
1	1	1	0	0	0
0	0	0	1	1	0
1	1	1	0	1	1
1	1	1	0	1	0
1	1	1	0	1	1
1	1	1	1	1	0
NA	NA	NA	1	1	0
1	1	1	0	1	1
1	1	1	1	0	0
1	1	1	0	0	0
1	1	1	0	1	0
1	1	1	1	1	1
1	1	1	0	1	0
1	1	1	0	1	1
1	1	1	0	1	1
0	1	0	0	1	1
1	1	1	0	0	0
1	0	0	1	1	1
1	1	1	1	1	1
1	0	0	1	1	0
1	1	1	0	1	1
NA	NA	NA	1	0	1
1	1	1	0	0	1
1	1	1	1	0	0
1	1	0	0	1	1
1	0	1	0	1	0
1	0	1	0	1	0
NA	NA	NA	0	1	1
1	1	1	0	1	0
0	1	1	0	0	1
1	1	1	0	1	1
NA	NA	NA	1	1	1
1	0	1	0	1	0
NA	NA	NA	1	1	1
1	1	1	0	1	0
0	0	0	0	1	1
1	0	1	0	1	1
1	1	1	1	1	1
1	1	1	0	1	0
1	1	1	1	1	1
1	1	1	1	1	1
0	0	1	1	0	1
1	0	1	1	1	1
1	0	0	1	0	0
1	1	1	0	1	1
1	1	1	0	1	0
1	1	0	0	1	1
1	1	1	0	0	1
1	1	0	0	1	1
1	1	1	0	1	1
1	0	1	1	1	0
1	0	0	1	1	1
1	1	1	1	1	1
1	1	1	1	1	1
1	1	0	0	1	0
1	1	1	0	1	0
1	1	1	0	0	0
1	1	1	0	1	1
1	1	1	0	1	1
1	1	1	0	1	0
1	1	0	0	1	1
1	1	1	1	1	1
1	1	1	1	1	1
1	1	1	1	1	0
NA	NA	NA	0	1	1
1	1	1	0	1	1
1	1	1	0	0	0
1	0	1	1	1	1
1	1	0	0	0	0
1	1	0	0	1	1
1	1	0	0	1	1
0	1	1	0	1	0
1	1	1	1	1	1
1	1	1	0	1	1
NA	NA	NA	0	1	0
1	1	1	0	1	0
1	1	1	0	1	0
1	1	1	1	1	0
1	0	1	0	1	1
1	0	0	0	1	0
1	1	1	1	1	1
1	0	1	0	1	1
0	0	1	1	1	0
1	1	1	1	1	0
NA	NA	NA	0	1	0
1	1	1	0	1	0
1	1	1	0	1	1
1	1	1	0	0	1
1	1	1	0	0	0
1	1	1	1	1	0
1	1	1	1	1	1
1	1	1	0	1	1
1	1	1	0	1	1
1	1	1	0	1	1
1	0	0	0	1	1
1	0	1	1	1	1
1	0	0	0	1	1
1	1	1	0	1	0
0	0	0	0	1	1
1	1	1	0	1	1
1	1	1	1	1	0
1	1	1	1	1	1
1	0	0	1	1	1
1	1	1	1	1	0
1	1	0	0	1	1
1	1	1	0	1	0
1	1	1	1	1	0
1	1	1	1	1	1
0	0	1	0	1	1
1	1	1	0	1	0
1	1	1	0	1	0
1	0	1	NA	1	1
NA	NA	NA	0	0	0
1	0	1	0	1	1
1	1	1	0	1	1
0	0	0	0	1	0
0	0	NA	0	1	0
1	0	1	1	1	0
NA	NA	NA	0	1	1
1	0	0	1	1	1
NA	NA	NA	0	1	1
NA	NA	NA	0	1	1
0	0	1	1	1	0
0	0	0	0	1	1
1	0	1	0	1	0
1	1	1	0	1	1
1	1	1	NA	1	1
1	1	0	0	1	0
1	1	0	0	1	0
NA	NA	NA	0	1	0
1	0	1	1	1	1
1	1	1	0	1	1
NA	NA	NA	0	0	0
1	0	0	0	0	0
1	1	1	0	0	0
1	0	1	1	1	0
1	1	1	1	1	1
1	0	0	1	1	0
1	0	0	1	1	0
0	1	1	1	0	0
1	1	1	1	1	0
0	0	1	1	1	1
1	1	0	0	1	1
1	0	NA	1	0	1
1	1	1	0	1	1
1	1	0	1	1	0
NA	NA	NA	1	1	0
1	0	0	0	1	0
1	0	1	0	1	0
1	0	1	0	1	0
1	1	1	1	1	0
1	0	0	0	1	1
0	0	0	0	1	0
0	0	0	1	1	1
1	1	1	1	1	0
0	0	0	0	1	0
1	1	0	0	1	0
1	0	0	1	1	0
1	0	1	NA	1	1
1	1	0	1	0	1
1	1	1	0	1	1
1	1	1	1	1	0
0	0	0	0	1	1
0	0	0	1	1	1
1	1	1	1	1	0
0	0	1	0	0	0
1	1	1	1	1	0
1	0	0	1	1	1
1	1	0	1	1	1
1	0	0	0	1	0
NA	NA	NA	1	1	1
0	0	0	0	1	1
1	1	1	1	1	1
1	0	1	0	1	0
NA	NA	NA	0	0	0
1	1	1	1	0	0
1	1	1	0	1	0
NA	NA	NA	1	1	1
1	0	1	1	1	1
NA	NA	NA	1	1	1
0	0	1	0	0	0
1	1	1	1	1	1
1	1	1	1	0	1
1	0	0	1	0	0
0	0	0	0	1	0
1	1	0	1	1	0
1	1	1	0	1	1
1	1	0	0	1	1
1	1	1	0	1	1
1	1	1	0	1	0
0	0	0	0	1	0
1	1	1	0	0	1
1	1	1	0	1	1
1	0	1	1	1	1
1	0	0	1	1	1
1	1	1	1	1	0
NA	NA	NA	1	0	0
0	0	1	0	1	0
1	0	1	0	1	0
1	1	1	1	1	0
1	1	1	0	1	1
1	0	1	0	1	0
1	1	1	0	1	1
NA	NA	NA	0	1	1
0	0	0	0	1	0
1	1	0	0	1	1
1	1	1	0	1	1
NA	NA	NA	0	1	1
1	1	1	0	1	1
1	0	0	0	1	1
0	0	1	1	1	1
1	1	0	1	0	1
1	1	1	1	1	1
0	0	1	0	1	1
1	1	1	0	1	1
1	0	0	NA	1	1
1	1	1	0	0	0
1	1	1	NA	1	1
1	0	0	0	1	0
1	1	1	1	1	0
1	1	1	1	1	1
NA	NA	NA	1	1	1
0	0	0	0	0	0
1	0	0	0	1	1
0	0	0	0	1	0
1	0	1	1	1	0
1	1	0	0	1	0
NA	NA	NA	1	0	0
1	1	1	0	1	1
1	0	1	1	1	1
1	1	1	0	1	0
1	1	1	1	1	1
1	1	1	1	1	0
1	0	0	0	1	1
1	1	1	0	1	1
1	1	1	0	0	1
1	1	1	0	0	0
1	1	NA	0	1	1
1	1	1	1	1	1
1	1	0	0	0	1
1	1	1	0	1	1
1	1	1	0	1	1
1	1	1	1	1	1
1	0	1	0	1	1
1	0	1	0	1	1
1	0	1	0	1	0
1	1	1	0	1	1
1	1	1	1	1	1
1	1	1	1	1	1
1	1	1	1	1	1
1	1	1	0	1	0
1	1	1	0	0	0
1	0	0	0	0	0
1	1	1	0	1	1
1	1	0	1	1	1
0	0	1	0	0	0
0	0	1	0	1	1
1	1	0	0	1	1
1	1	1	0	1	0
1	1	1	1	1	1
1	0	0	0	1	1
1	0	0	1	0	1
1	1	1	1	1	0
1	1	0	NA	1	1
1	0	0	1	0	0
1	1	1	0	1	0
0	0	1	0	1	0
1	1	1	0	1	1
1	1	1	1	1	0
1	1	1	0	0	0
1	1	1	0	1	0
1	1	1	1	1	1
1	1	0	0	1	0
0	0	1	1	1	0
1	1	0	0	1	0
1	0	1	0	1	1
1	1	0	0	1	0
1	1	1	0	0	0
1	1	1	1	1	1
1	1	0	0	1	1
1	1	0	0	1	1
1	0	0	1	1	0
1	1	1	0	1	1
1	1	1	1	1	0
1	0	1	1	1	1
1	0	1	0	1	1
1	1	1	0	1	1
1	0	1	1	1	1
1	0	0	1	1	0
1	0	0	1	1	0
1	1	1	0	1	0
1	0	1	0	1	0
1	0	1	1	1	1
1	0	1	NA	1	1
1	1	0	0	1	1
1	0	1	0	1	0
1	0	1	1	1	1
1	1	1	1	1	1
NA	NA	NA	0	0	0
1	1	1	NA	1	1
1	0	1	1	1	0
1	1	0	0	1	1
NA	NA	NA	1	1	1
0	0	0	NA	1	1
1	0	0	1	1	1
1	0	1	1	1	1
1	1	1	NA	1	1
1	0	1	0	1	0
1	1	1	NA	1	1
1	1	0	NA	1	1
NA	NA	NA	0	NA	NA
1	1	0	0	1	1

## Sheet: Figure3_BD
Figure 3B	MDI LOW
v	X3	Mean_RR	LowCI_RR	HiCI_RR
Syndromic		1	1	1
dGV		1.382	1.369	1.396
Sex		1.772	1.718	1.826
LAZ		3.173	3.106	3.241
PDI		21.174	19.192	23.156
PDI		51.283	46.414	56.153
PDI	Sex	75.789	71.038	80.541
Figure 3C	PDI LOW
X2	X3	Mean_RR	LowCI_RR	HiCI_RR
Sex		0.608	0.603	0.614
Syndromic		1	1	1
dGV		1.159	1.149	1.17
LAZ		2.158	2.141	2.175
MDI		2.902	2.883	2.922
MDI	Syndromic	2.902	2.883	2.922
MDI	dGV	3.123	3.097	3.149
MDI	LAZ	3.942	3.908	3.977
Figure 3D	LAZ LOW
X2	X3	X4	Mean_RR	LowCI_RR	HiCI_RR
dGV			1.118	1.112	1.124
Sex			1.185	1.171	1.198
Syndromic			1.338	1.324	1.352
MDI			2.126	2.103	2.15
PDI			2.519	2.492	2.545
PDI	dGV		2.639	2.61	2.668
MDI	PDI		3.136	3.095	3.177
PDI	Syndromic		3.834	3.787	3.88
PDI	Sex		6.352	5.949	6.754
MDI	PDI	Sex	9.422	7.797	11.047

## Sheet: Figure4_A
MDI	PDI	LAX	Sex	Syndromic	dGV	preterm	BWT	SES	VENT
1	0	1	NA	1	1	1	1	1	0
1	0	1	0	1	1	1	1	1	0
1	1	1	0	1	1	1	1	1	0
1	0	1	1	1	0	1	1	0	0
1	0	0	1	1	1	1	1	1	1
0	0	1	1	1	0	1	1	0	1
1	0	1	0	1	0	1	1	0	0
1	1	1	0	1	1	1	1	0	1
1	1	1	NA	1	1	1	1	1	0
1	1	0	0	1	0	1	1	0	1
1	1	0	0	1	0	1	1	1	0
1	0	1	1	1	1	1	1	0	1
1	1	1	0	1	1	1	1	1	0
1	0	0	0	0	0	1	1	1	0
1	1	1	0	0	0	1	1	1	0
1	0	1	1	1	0	1	1	0	0
1	1	1	1	1	1	1	1	1	1
1	0	0	1	1	0	1	1	0	1
1	0	0	1	1	0	1	1	0	0
0	1	1	1	0	0	1	1	1	0
1	1	1	1	1	0	1	1	1	0
0	0	1	1	1	1	1	1	0	0
1	1	0	0	1	1	1	1	0	0
1	1	1	0	1	1	1	1	0	1
1	1	0	1	1	0	1	0	0	0
1	0	1	0	1	0	1	1	1	1
1	0	1	0	1	0	1	1	1	0
1	1	1	1	1	0	1	1	0	0
1	0	0	0	1	1	1	1	0	0
0	0	0	0	1	0	1	1	0	0
0	0	0	1	1	1	1	1	0	0
1	1	1	1	1	0	1	1	1	0
0	0	0	0	1	0	1	1	0	0
1	1	0	0	1	0	1	1	0	1
1	0	0	1	1	0	1	1	0	0
1	0	1	NA	1	1	1	1	0	0
1	1	0	1	0	1	1	1	1	0
1	1	1	0	1	1	1	1	1	0
1	1	1	1	1	0	1	1	1	0
0	0	0	0	1	1	1	1	0	0
0	0	0	1	1	1	0	1	0	0
1	1	1	1	1	0	1	1	0	0
0	0	1	0	0	0	1	1	1	0
1	1	1	1	1	0	1	1	1	0
1	0	0	1	1	1	0	0	0	0
1	1	0	1	1	1	1	1	0	1
1	0	0	0	1	0	0	0	1	0
0	0	0	0	1	1	1	1	0	0
1	1	1	1	1	1	1	1	1	0
1	0	1	0	1	0	1	1	0	0
1	1	1	1	0	0	1	1	0	1
1	1	1	0	1	0	1	1	0	0
1	0	1	1	1	1	1	1	0	0
0	0	1	0	0	0	1	0	0	0
1	1	1	1	1	1	1	1	1	0
1	1	1	1	0	1	1	1	0	0
1	0	0	1	0	0	1	1	0	1
0	0	0	0	1	0	0	0	1	1
1	1	0	1	1	0	1	1	0	1
1	1	1	0	1	1	1	1	0	0
1	1	0	0	1	1	1	1	1	0
1	1	1	0	1	1	1	1	1	0
1	1	1	0	1	0	1	1	0	1
0	0	0	0	1	0	1	1	0	0
1	1	1	0	0	1	1	1	0	0
1	1	1	0	1	1	1	1	0	1
1	0	1	1	1	1	1	1	0	1
1	0	0	1	1	1	1	1	0	1
1	1	1	1	1	0	1	1	0	0
0	0	1	0	1	0	1	1	1	0
1	0	1	0	1	0	1	1	1	1
1	1	1	1	1	0	1	1	1	1
1	1	1	0	1	1	1	1	1	1
1	0	1	0	1	0	1	1	0	0
1	1	1	0	1	1	1	1	0	1
0	0	0	0	1	0	1	1	1	0
1	1	0	0	1	1	1	1	1	0
1	1	1	0	1	1	1	0	0	0
1	1	1	0	1	1	1	1	1	0
1	0	0	0	1	1	1	1	0	0
0	0	1	1	1	1	1	1	0	0
1	1	0	1	0	1	1	1	0	0
1	1	1	1	1	1	1	1	0	0
0	0	1	0	1	1	1	1	1	1
1	1	1	0	1	1	1	1	1	1
1	0	0	NA	1	1	1	1	1	1
1	1	1	0	0	0	1	1	NA	0
1	1	1	NA	1	1	1	1	1	1
1	0	0	0	1	0	1	1	0	0
1	1	1	1	1	0	1	0	0	1
1	1	1	1	1	1	1	1	0	0
0	0	0	0	0	0	1	0	0	0
1	0	0	0	1	1	0	0	0	0
0	0	0	0	1	0	1	1	0	0
1	0	1	1	1	0	1	1	1	0
1	1	0	0	1	0	0	1	1	0
1	1	1	0	1	1	1	1	0	0
1	0	1	1	1	1	1	1	1	0
1	1	1	0	1	0	1	1	1	0
1	1	1	1	1	0	1	1	0	1
1	0	0	0	1	1	1	1	1	0
1	1	1	0	1	1	1	1	1	0
1	1	1	0	1	1	1	1	1	0
1	1	1	0	0	1	1	1	1	1
1	1	1	0	0	0	1	1	0	1
1	1	NA	0	1	1	0	1	0	1
1	1	1	1	1	1	1	1	1	1
1	1	0	0	0	1	1	1	0	0
1	1	1	0	1	1	1	1	NA	0
1	1	1	0	1	1	1	1	1	1
1	1	1	1	1	1	1	0	0	1
1	0	1	0	1	1	1	1	1	1
1	0	1	0	1	1	1	1	1	1
1	0	1	0	1	1	1	1	1	0
1	0	1	0	1	0	1	1	0	1
1	1	1	0	1	1	1	1	1	0
1	1	1	1	1	1	0	0	1	0
1	1	1	1	1	1	1	1	0	0
1	1	1	1	1	1	1	1	0	0
1	1	1	0	1	0	1	1	1	1
1	1	1	0	0	0	1	1	NA	1
1	0	0	0	0	0	1	0	1	1
1	1	1	0	1	1	1	1	1	1
1	1	0	1	1	1	1	1	0	0
0	0	1	0	0	0	1	1	1	0
0	0	1	0	1	1	1	1	1	0
1	1	0	0	1	1	1	1	1	0
1	1	1	0	1	0	1	1	0	0
1	1	1	1	1	1	1	1	0	0
1	0	0	0	1	1	0	0	0	0
1	0	0	1	0	1	1	0	0	0
1	1	1	1	1	0	1	1	0	1
1	1	0	NA	1	1	1	1	1	0
1	0	0	1	0	0	1	1	0	1
1	1	1	0	1	0	0	1	1	0
0	0	1	0	1	0	1	1	1	0
1	1	1	0	1	1	0	1	0	0
1	1	1	1	1	0	1	1	1	0
1	1	1	0	0	0	1	1	1	1
1	1	1	0	1	0	1	1	1	0
1	1	0	0	1	0	1	1	0	1
1	1	0	0	1	0	1	1	0	1
1	0	1	0	1	1	1	1	1	0
1	1	0	0	1	0	0	0	NA	0
1	1	1	0	0	0	1	1	1	0
1	1	1	1	1	1	1	1	1	1
1	1	0	0	1	1	1	1	0	0
1	1	0	0	1	1	1	1	0	1
1	1	0	0	1	1	1	1	0	1
1	0	0	1	1	0	1	1	1	0
1	1	1	0	1	1	1	0	1	1
1	0	1	1	1	1	1	1	1	1
1	0	1	0	1	1	1	1	0	1
1	1	1	0	1	1	1	1	1	1
1	0	1	1	1	1	1	0	1	1
1	0	0	1	1	0	1	1	0	1
1	0	0	1	1	0	1	1	0	0
1	1	1	0	1	0	0	0	0	0
1	0	1	0	1	0	1	1	0	0
1	0	1	NA	1	1	1	1	1	1
1	1	0	0	1	1	1	0	0	0
1	0	1	0	1	0	1	1	1	0
1	0	1	1	1	1	1	1	1	0
1	1	1	1	1	1	1	1	NA	0
1	1	1	NA	1	1	1	1	1	1
1	0	1	1	1	0	1	1	1	0
1	1	0	0	1	1	1	1	0	1
0	0	0	NA	1	1	1	1	0	0
1	0	0	1	1	1	1	1	0	0
1	0	1	1	1	1	1	1	0	0
1	1	1	NA	1	1	1	1	1	0
1	0	1	0	1	0	1	1	0	0
1	1	1	NA	1	1	1	0	0	1
1	1	0	NA	1	1	1	1	1	1
1	1	0	NA	1	1	1	1	1	1
1	1	0	0	1	1	1	0	1	0

## Sheet: Figure4_BD
Figure 4B	MDI LOW
X2	X3	X4	Mean_RR	LowCI_RR	HiCI_RR
Sex			0.999	0.996	1.002
preterm			1	1	1
BWT			1	1	1
SES			1.107	1.103	1.11
LAZ			1.512	1.498	1.527
dGV			1.915	1.857	1.973
VENT			5.764	5.285	6.243
PDI			43.543	40.889	46.198
dGV	VENT		10.493	9.684	11.301
PDI	dGV		78.622	73.203	84.041
PDI	VENT		273.041	242.368	303.714
PDI	dGV	VENT	401.146	357.876	444.415
Figure 4C	PDI LOW
X2	X3	Mean_RR	LowCI_RR	HiCI_RR
Sex		0.784	0.776	0.793
preterm		0.975	0.973	0.978
BWT		0.992	0.991	0.993
Syndromic		1.001	1	1.001
dGV		1.111	1.106	1.116
SES		1.181	1.176	1.186
VENT		1.194	1.188	1.199
LAZ		1.59	1.573	1.606
MDI		2.681	2.658	2.704
MDI	SES	2.988	2.959	3.018
MDI	LAZ	3.409	3.374	3.445
Figure 4D	LAZ LOW
X2	X3	X4	Mean_RR	LowCI_RR	HiCI_RR
Sex			0.973	0.969	0.976
dGV			1.019	1.018	1.02
BWT			1.268	1.258	1.279
PDI			1.74	1.718	1.762
SES			2.133	2.101	2.165
preterm	SES		3.415	3.357	3.474
MDI	Sex	SES	5.518	4.858	6.179
